# Supplementary material for: Managing disrupted supply chains in Swedish hospitals during the COVID-19 pandemic
Source: Health Syst (Basingstoke). 2024 May 7;14(1):58–68. doi: 10.1080/20476965.2024.2349816 (PMC11843631; doi:10.1080/20476965.2024.2349816)
Supplement: Supplemental Material [file THSS_A_2349816_SM1633.zip]

Archive with 11 entries (11 files):
- Excerpts.docx
- Inteview guide in swedish.docx
- MR_ICU during first wave.pdf
- MR_ICU during later waves.pdf
- MR_other units during first wave.pdf
- MR_other units during later waves.pdf
- PCA_ICU during first wave.pdf
- PCA_ICU during later waves.pdf
- PCA_other units during first wave.pdf
- PCA_other units during later waves.pdf
- Questionnaire evasys_in swedish.docx
